# Supplementary material for: Prolonged fixation and post-mortem delay impede the study of adult neurogenesis in mice
Source: Commun Biol. 2023 Sep 23;6:978. doi: 10.1038/s42003-023-05367-z (PMC10517969; doi:10.1038/s42003-023-05367-z)
Supplement: Supplementary file 3 — Supplementary Data 1 and 2 [file 42003_2023_5367_MOESM3_ESM.zip]

Archive with 2 entries (2 files):
- Supplementary data 1_ESM.xlsx
- Supplementary data 2_ESM.xlsx
