# Supplementary material for: Prolonged fixation and post-mortem delay impede the study of adult neurogenesis in mice
Source: Commun Biol. 2023 Sep 23;6:978. doi: 10.1038/s42003-023-05367-z (PMC10517969; doi:10.1038/s42003-023-05367-z)
Supplement: Supplementary file 3 — Supplementary Data 1 and 2 [file 42003_2023_5367_MOESM3_ESM.zip › Supplementary data 1_ESM.xlsx]

## Sheet: Figure 1
	Figure 1 h		DCX+ cells / mm2
			Two-way ANOVA
	Multiple comparisons		24h PFA			2m Formalin			INTER-SUBJECT EFECT
			0h PMD	6h PMD	24h PMD	0h PMD	6h PMD	24h PMD		df	F	p
	24h PFA	0h PMD	-	<0.001	<0.001	<0.001	<0.001	<0.001	Post-mortem delay	2 / 40	54.27	<0.001
		6h PMD	<0.001	-	<0.001	<0.001	<0.001	<0.001
		24h PMD	<0.001	<0.001	-	0.414	0.414	0.414	Fixation	1 / 40	286.4	<0.001
	2m Formalin	0h PMD	<0.001	<0.001	0.414	-	>0.999	>0.999
		6h PMD	<0.001	<0.001	0.414	>0.999	-	>0.999	Post-mortem delay * Fixation	2 / 40	54.27	<0.001
		24h PMD	<0.001	<0.001	0.414	>0.999	>0.999	-
	Figure 1 j	DCX / Vinculin (%) (WB)
		One-way ANOVA	df	F	p
			3 / 9	192.2	<0.001
	Multiple comparisons	0h PMD	6h PMD	24h PMD	Kidney lysate
	0h PMD	-	0.021	<0.001	<0.001
	6h PMD	0.021	-	<0.001	<0.001
	24h PMD	<0.001	<0.001	-	0.964
	Kidney lysate	<0.001	<0.001	0.964	-
	Figure 1 k	DCX relative fold expression (qPCR)
	One-way ANOVA	df	F	p
		2 / 9	7.353	0.013
	Multiple comparisons	0h PMD	6h PMD	24h PMD
	0h PMD	-	0.498	0.07
	6h PMD	0.498	-	0.011
	24h PMD	0.07	0.011	-
	Figure 1 l		DCX+ CR+ PSA-NCAM+ cells / mm2
			Two-way ANOVA
	Multiple comparisons		24h PFA			2m Formalin			INTER-SUBJECT EFECT
			0h PMD	6h PMD	24h PMD	0h PMD	6h PMD	24h PMD		df	F	p
	24h PFA	0h PMD	-	<0.001	<0.001	<0.001	<0.001	<0.001	Post-mortem delay	2 / 42	46.08	<0.001
		6h PMD	<0.001	-	<0.001	<0.001	<0.001	<0.001
		24h PMD	<0.001	<0.001	-	0.035	0.035	0.035	Fixation	1 / 42	293.3	<0.001
	2m Formalin	0h PMD	<0.001	<0.001	0.035	-	>0.999	>0.999
		6h PMD	<0.001	<0.001	0.035	>0.999	-	>0.999	Post-mortem delay * Fixation	2 / 42	46.08	<0.001
		24h PMD	<0.001	<0.001	0.035	>0.999	>0.999	-

## Sheet: Figure 2
	Figure 2 g		Sox2+ S100β- cells / mm3
			Two-way ANOVA
	Multiple comparisons		24h PFA			2m Formalin			INTER-SUBJECT EFECT
			0h PMD	6h PMD	24h PMD	0h PMD	6h PMD	24h PMD		df	F	p
	24h PFA	0h PMD	-	0.009	<0.001	<0.001	<0.001	<0.001	Post-mortem delay	2 / 42	118.3	<0.001
		6h PMD	0.009	-	<0.001	0.26	<0.001	<0.001
		24h PMD	<0.001	<0.001	-	<0.001	<0.001	0.615	Fixation	1 / 42	47.56	<0.001
	2m Formalin	0h PMD	<0.001	0.26	<0.001	-	0.207	<0.001
		6h PMD	<0.001	<0.001	<0.001	0.207	-	<0.001	Post-mortem delay * Fixation	2 / 42	4.758	0.014
		24h PMD	<0.001	<0.001	0.615	<0.001	<0.001	-
	Figure 2 h		Vimentin+ S100β- cells / mm3
			Two-way ANOVA
	Multiple comparisons		24h PFA			2m Formalin			INTER-SUBJECT EFECT
			0h PMD	6h PMD	24h PMD	0h PMD	6h PMD	24h PMD		df	F	p
	24h PFA	0h PMD	-	0.001	<0.001	<0.001	<0.001	<0.001	Post-mortem delay	2 / 42	119.6	<0.001
		6h PMD	0.001	-	<0.001	0.98	0.176	<0.001
		24h PMD	<0.001	<0.001	-	<0.001	<0.001	0.947	Fixation	1 / 42	22.86	<0.001
	2m Formalin	0h PMD	<0.001	0.98	<0.001	-	0.54	<0.001
		6h PMD	<0.001	0.176	<0.001	0.54	-	<0.001	Post-mortem delay * Fixation	2 / 42	4.281	0.02
		24h PMD	<0.001	<0.001	0.947	<0.001	<0.001	-
	Figure 2 i		Vimentin+ Sox2+ cells / mm3
			Two-way ANOVA
	Multiple comparisons		24h PFA			2m Formalin			INTER-SUBJECT EFECT
			0h PMD	6h PMD	24h PMD	0h PMD	6h PMD	24h PMD		df	F	p
	24h PFA	0h PMD	-	0.002	<0.001	<0.001	<0.001	<0.001	Post-mortem delay	2 / 41	123	<0.001
		6h PMD	0.002	-	<0.001	0.994	0.252	<0.001
		24h PMD	<0.001	<0.001	-	<0.001	<0.001	>0.999	Fixation	1 / 41	17.36	<0.001
	2m Formalin	0h PMD	<0.001	0.994	<0.001	-	0.553	<0.001
		6h PMD	<0.001	0.252	<0.001	0.553	-	<0.001	Post-mortem delay * Fixation	2 / 41	4.603	0.016
		24h PMD	<0.001	<0.001	>0.999	<0.001	<0.001	-
	Figure 2 j		Vimentin+ Sox2+ S100β- cells / mm3
			Two-way ANOVA
	Multiple comparisons		24h PFA			2m Formalin			INTER-SUBJECT EFECT
			0h PMD	6h PMD	24h PMD	0h PMD	6h PMD	24h PMD		df	F	p
	24h PFA	0h PMD	-	<0.001	<0.001	<0.001	<0.001	<0.001	Post-mortem delay	2 / 42	131.9	<0.001
		6h PMD	<0.001	-	<0.001	0.913	0.033	<0.001
		24h PMD	<0.001	<0.001	-	<0.001	<0.001	0.888	Fixation	1 / 42	30.88	<0.001
	2m Formalin	0h PMD	<0.001	0.913	<0.001	-	0.287	<0.001
		6h PMD	<0.001	0.033	<0.001	0.287	-	<0.001	Post-mortem delay * Fixation	2 / 42	4.673	0.015
		24h PMD	<0.001	<0.001	0.888	<0.001	<0.001	-

## Sheet: Figure 3
	Figure 3 m		Volume of the dentate gyrus (mm3)
			Two-way ANOVA
	Multiple comparisons		24h PFA			2m Formalin			INTER-SUBJECT EFECT
			0h PMD	6h PMD	24h PMD	0h PMD	6h PMD	24h PMD		df	F	p
	24h PFA	0h PMD	-	0.956	0.27	0.937	>0.999	0.855	Post-mortem delay	2 / 42	1.334	0.274
		6h PMD	0.956	-	0.768	0.492	0.992	0.358
		24h PMD	0.27	0.768	-	0.037	0.413	0.021	Fixation	1 / 42	7.795	0.008
	2m Formalin	0h PMD	0.937	0.492	0.037	-	0.835	>0.999
		6h PMD	>0.999	0.992	0.413	0.835	-	0.711	Post-mortem delay * Fixation	2 / 42	2.248	0.118
		24h PMD	0.855	0.358	0.021	>0.999	0.711	-
	Figure 3 n		Total number of DGCs
			Two-way ANOVA
	Multiple comparisons		24h PFA			2m Formalin			INTER-SUBJECT EFECT
			0h PMD	6h PMD	24h PMD	0h PMD	6h PMD	24h PMD		df	F	p
	24h PFA	0h PMD	-	>0.999	0.943	0.998	>0.999	0.834	Post-mortem delay	2 / 42	1.905	0.162
		6h PMD	>0.999	-	0.971	0.992	>0.999	0.892
		24h PMD	0.943	0.971	-	0.753	0.872	>0.999	Fixation	1 / 42	0.083	0.774
	2m Formalin	0h PMD	0.998	0.992	0.753	-	>0.999	0.571
		6h PMD	>0.999	>0.999	0.872	>0.999	-	0.719	Post-mortem delay * Fixation	2 / 42	0.163	0.85
		24h PMD	0.834	0.892	>0.999	0.571	0.719	-
	Figure 3 o		Nuclear area of DGCs (µm2)
			Two-way ANOVA
	Multiple comparisons		24h PFA			2m Formalin			INTER-SUBJECT EFECT
			0h PMD	6h PMD	24h PMD	0h PMD	6h PMD	24h PMD		df	F	p
	24h PFA	0h PMD	-	<0.001	<0.001	<0.001	<0.001	<0.001	Post-mortem delay	2 / 42	809.6	<0.001
		6h PMD	<0.001	-	<0.001	<0.001	0.802	<0.001
		24h PMD	<0.001	<0.001	-	<0.001	<0.001	0.161	Fixation	1 / 42	26.85	<0.001
	2m Formalin	0h PMD	<0.001	<0.001	<0.001	-	<0.001	<0.001
		6h PMD	<0.001	0.802	<0.001	<0.001	-	<0.001	Post-mortem delay * Fixation	2 / 42	4.191	0.022
		24h PMD	<0.001	<0.001	0.161	<0.001	<0.001	-
	Figure 3 p		CB+ cells (%)
			Two-way ANOVA
	Multiple comparisons		24h PFA			2m Formalin			INTER-SUBJECT EFECT
			0h PMD	6h PMD	24h PMD	0h PMD	6h PMD	24h PMD		df	F	p
	24h PFA	0h PMD	-	0.842	0.994	<0.001	<0.001	<0.001	Post-mortem delay	2 / 42	1.878	0.166
		6h PMD	0.842	-	0.988	<0.001	<0.001	<0.001
		24h PMD	0.994	0.988	-	<0.001	<0.001	<0.001	Fixation	1 / 42	3214	<0.001
	2m Formalin	0h PMD	<0.001	<0.001	<0.001	-	>0.999	0.272
		6h PMD	<0.001	<0.001	<0.001	>0.999	-	0.232	Post-mortem delay * Fixation	2 / 42	2.107	0.134
		24h PMD	<0.001	<0.001	<0.001	0.272	0.232	-

## Sheet: Figure 4
	Figure 4 m		Iba1+ cells / mm3
			Two-way ANOVA
	Multiple comparisons		24h PFA			2m Formalin			INTER-SUBJECT EFECT
			0h PMD	6h PMD	24h PMD	0h PMD	6h PMD	24h PMD		df	F	p
	24h PFA	0h PMD	-	0.977	0.216	<0.001	<0.001	<0.001	Post-mortem delay	2 / 42	8.247	<0.001
		6h PMD	0.977	-	0.045	<0.001	<0.001	<0.001
		24h PMD	0.216	0.045	-	0.139	0.006	<0.001	Fixation	1 / 42	97.1	<0.001
	2m Formalin	0h PMD	<0.001	<0.001	0.139	-	0.812	0.06
		6h PMD	<0.001	<0.001	0.006	0.812	-	0.561	Post-mortem delay * Fixation	2 / 42	1.002	0.369
		24h PMD	<0.001	<0.001	<0.001	0.06	0.561	-
	Figure 4 n		S100β+ cells / mm3
			Two-way ANOVA
	Multiple comparisons		24h PFA			2m Formalin			INTER-SUBJECT EFECT
			0h PMD	6h PMD	24h PMD	0h PMD	6h PMD	24h PMD		df	F	p
	24h PFA	0h PMD	-	0.939	0.703	0.514	0.323	0.421	Post-mortem delay	2 / 42	1.607	0.213
		6h PMD	0.939	-	0.195	0.962	0.857	0.924
		24h PMD	0.703	0.195	-	0.031	0.013	0.021	Fixation	1 / 42	12.91	<0.001
	2m Formalin	0h PMD	0.514	0.962	0.031	-	>0.999	>0.999
		6h PMD	0.323	0.857	0.013	>0.999	-	>0.999	Post-mortem delay * Fixation	2 / 42	1.272	0.291
		24h PMD	0.421	0.924	0.021	>0.999	>0.999	-
	Figure 4 o		S100β+ Sox2- Vimentin- cells / mm3
			Two-way ANOVA
	Multiple comparisons		24h PFA			2m Formalin			INTER-SUBJECT EFECT
			0h PMD	6h PMD	24h PMD	0h PMD	6h PMD	24h PMD		df	F	p
	24h PFA	0h PMD	-	0.931	<0.001	>0.999	0.915	<0.001	Post-mortem delay	2 / 42	252.9	<0.001
		6h PMD	0.931	-	<0.001	0.979	>0.999	<0.001
		24h PMD	<0.001	<0.001	-	<0.001	<0.001	<0.001	Fixation	1 / 42	20.08	<0.001
	2m Formalin	0h PMD	>0.999	0.979	<0.001	-	0.972	<0.001
		6h PMD	0.915	>0.999	<0.001	0.972	-	<0.001	Post-mortem delay * Fixation	2 / 42	22.38	<0.001
		24h PMD	<0.001	<0.001	<0.001	<0.001	<0.001	-

## Sheet: Supplementary Figure 1
	Supplementary Figure 1 g		CR+ cells / mm2
			Two-way ANOVA
	Multiple comparisons		24h PFA			2m Formalin			INTER-SUBJECT EFECT
			0h PMD	6h PMD	24h PMD	0h PMD	6h PMD	24h PMD		df	F	p
	24h PFA	0h PMD	-	0.972	0.558	<0.001	<0.001	<0.001	Post-mortem delay	2 / 42	1.083	0.348
		6h PMD	0.972	-	0.943	0.002	0.002	<0.001
		24h PMD	0.558	0.943	-	0.028	0.025	0.01	Fixation	1 / 42	53.51	<0.001
	2m Formalin	0h PMD	<0.001	0.002	0.028	-	>0.999	0.999
		6h PMD	<0.001	0.002	0.025	>0.999	-	>0.999	Post-mortem delay * Fixation	2 / 42	0.4095	0.667
		24h PMD	<0.001	<0.001	0.01	0.999	>0.999	-
	Supplementary Figure 1 h		PSA-NCAM+ cells / mm2
			Two-way ANOVA
	Multiple comparisons		24h PFA			2m Formalin			INTER-SUBJECT EFECT
			0h PMD	6h PMD	24h PMD	0h PMD	6h PMD	24h PMD		df	F	p
	24h PFA	0h PMD	-	0.697	0.556	<0.001	0.217	0.037	Post-mortem delay	2 / 42	0.2894	0.75
		6h PMD	0.697	-	>0.999	0.04	0.956	0.566
		24h PMD	0.556	>0.999	-	0.068	0.988	0.706	Fixation	1 / 42	15.49	<0.001
	2m Formalin	0h PMD	<0.001	0.04	0.068	-	0.246	0.713
		6h PMD	0.217	0.956	0.988	0.246	-	0.965	Post-mortem delay * Fixation	2 / 42	3.912	0.028
		24h PMD	0.037	0.566	0.706	0.713	0.965	-
	Supplementary Figure 1 i		CR+ PSA-NCAM+ cells / mm2
			Two-way ANOVA
	Multiple comparisons		24h PFA			2m Formalin			INTER-SUBJECT EFECT
			0h PMD	6h PMD	24h PMD	0h PMD	6h PMD	24h PMD		df	F	p
	24h PFA	0h PMD	-	0.726	0.27	<0.001	<0.001	<0.001	Post-mortem delay	2 / 42	1.107	0.34
		6h PMD	0.726	-	0.97	0.001	0.007	0.002
		24h PMD	0.27	0.97	-	0.013	0.051	0.016	Fixation	1 / 42	55.11	<0.001
	2m Formalin	0h PMD	<0.001	0.001	0.013	-	0.994	>0.999
		6h PMD	<0.001	0.007	0.051	0.994	-	0.997	Post-mortem delay * Fixation	2 / 42	1.494	0.236
		24h PMD	<0.001	0.002	0.016	>0.999	0.997	-
	Supplementary Figure 1 j		DCX+ CR+ cells / mm2
			Two-way ANOVA
	Multiple comparisons		24h PFA			2m Formalin			INTER-SUBJECT EFECT
			0h PMD	6h PMD	24h PMD	0h PMD	6h PMD	24h PMD		df	F	p
	24h PFA	0h PMD	-	<0.001	<0.001	<0.001	<0.001	<0.001	Post-mortem delay	2 / 40	64.95	<0.001
		6h PMD	<0.001	-	<0.001	<0.001	<0.001	<0.001
		24h PMD	<0.001	<0.001	-	0.38	0.38	0.38	Fixation	1 / 40	330.9	<0.001
	2m Formalin	0h PMD	<0.001	<0.001	0.38	-	>0.999	>0.999
		6h PMD	<0.001	<0.001	0.38	>0.999	-	>0.999	Post-mortem delay * Fixation	2 / 40	64.95	<0.001
		24h PMD	<0.001	<0.001	0.38	>0.999	>0.999	-
	Supplementary Figure 1 k		PSA-NCAM+ DCX+ cells / mm2
			Two-way ANOVA
	Multiple comparisons		24h PFA			2m Formalin			INTER-SUBJECT EFECT
			0h PMD	6h PMD	24h PMD	0h PMD	6h PMD	24h PMD		df	F	p
	24h PFA	0h PMD	-	<0.001	<0.001	<0.001	<0.001	<0.001	Post-mortem delay	2 / 40	63.09	<0.001
		6h PMD	<0.001	-	<0.001	<0.001	<0.001	<0.001
		24h PMD	<0.001	<0.001	-	0.43	0.43	0.43	Fixation	1 / 40	313.5	<0.001
	2m Formalin	0h PMD	<0.001	<0.001	0.43	-	>0.999	>0.999
		6h PMD	<0.001	<0.001	0.43	>0.999	-	>0.999	Post-mortem delay * Fixation	2 / 40	63.09	<0.001
		24h PMD	<0.001	<0.001	0.43	>0.999	>0.999	-
	Supplementary Figure 1 l		DCX+ CR+ PSA-NCAM+ cells / PSA-NCAM+ cells (%)
			Two-way ANOVA
	Multiple comparisons		24h PFA			2m Formalin			INTER-SUBJECT EFECT
			0h PMD	6h PMD	24h PMD	0h PMD	6h PMD	24h PMD		df	F	p
	24h PFA	0h PMD	-	<0.001	<0.001	<0.001	<0.001	<0.001	Post-mortem delay	2 / 40	193.6	<0.001
		6h PMD	<0.001	-	<0.001	<0.001	<0.001	<0.001
		24h PMD	<0.001	<0.001	-	<0.001	<0.001	<0.001	Fixation	1 / 40	1166	<0.001
	2m Formalin	0h PMD	<0.001	<0.001	<0.001	-	>0.999	>0.999
		6h PMD	<0.001	<0.001	<0.001	>0.999	-	>0.999	Post-mortem delay * Fixation	2 / 40	193.6	<0.001
		24h PMD	<0.001	<0.001	<0.001	>0.999	>0.999	-
	Supplementary Figure 1 m		DCX+ CR+ PSA-NCAM+ cells / DCX+ cells (%)
			Two-way ANOVA
	Multiple comparisons		24h PFA			2m Formalin			INTER-SUBJECT EFECT
			0h PMD	6h PMD	24h PMD	0h PMD	6h PMD	24h PMD		df	F	p
	24h PFA	0h PMD	-	0.606	0.017	<0.001	<0.001	<0.001	Post-mortem delay	2 / 42	2.914	0.065
		6h PMD	0.606	-	0.466	<0.001	<0.001	<0.001
		24h PMD	0.017	0.466	-	<0.001	<0.001	<0.001	Fixation	1 / 42	5303	<0.001
	2m Formalin	0h PMD	<0.001	<0.001	<0.001	-	>0.999	>0.999
		6h PMD	<0.001	<0.001	<0.001	>0.999	-	>0.999	Post-mortem delay * Fixation	2 / 42	2.914	0.065
		24h PMD	<0.001	<0.001	<0.001	>0.999	>0.999	-
	Supplementary Figure 1 n		DCX+ CR+ PSA-NCAM+ cells / CR+ cells (%)
			Two-way ANOVA
	Multiple comparisons		24h PFA			2m Formalin			INTER-SUBJECT EFECT
			0h PMD	6h PMD	24h PMD	0h PMD	6h PMD	24h PMD		df	F	p
	24h PFA	0h PMD	-	<0.001	<0.001	<0.001	<0.001	<0.001	Post-mortem delay	2 / 41	128.3	<0.001
		6h PMD	<0.001	-	<0.001	<0.001	<0.001	<0.001
		24h PMD	<0.001	<0.001	-	<0.001	<0.001	<0.001	Fixation	1 / 41	837.7	<0.001
	2m Formalin	0h PMD	<0.001	<0.001	<0.001	-	>0.999	>0.999
		6h PMD	<0.001	<0.001	<0.001	>0.999	-	>0.999	Post-mortem delay * Fixation	2 / 41	128.3	<0.001
		24h PMD	<0.001	<0.001	<0.001	>0.999	>0.999	-

## Sheet: Supplementary Figure 6
	Supplementary Figure 6 m		Ki67+ cells / mm3
			Two-way ANOVA
	Multiple comparisons		24h PFA			2m Formalin			INTER-SUBJECT EFECT
			0h PMD	6h PMD	24h PMD	0h PMD	6h PMD	24h PMD		df	F	p
	24h PFA	0h PMD	-	>0.999	0.987	>0.999	0.469	0.829	Post-mortem delay	2 / 42	0.433	0.651
		6h PMD	>0.999	-	0.999	0.992	0.331	0.695
		24h PMD	0.987	0.999	-	0.925	0.162	0.445	Fixation	1 / 42	5.978	0.019
	2m Formalin	0h PMD	>0.999	0.992	0.925	-	0.677	0.949
		6h PMD	0.469	0.331	0.162	0.677	-	0.99	Post-mortem delay * Fixation	2 / 42	0.8892	0.419
		24h PMD	0.829	0.695	0.445	0.949	0.99	-

## Sheet: Supplementary Figure 8
	Supplementary Figure 8 c	DCX+ cells / mm2
		Upaired t test	t	df	p
			1.383	14	0.188
