# Supplementary material for: Prolonged fixation and post-mortem delay impede the study of adult neurogenesis in mice
Source: Commun Biol. 2023 Sep 23;6:978. doi: 10.1038/s42003-023-05367-z (PMC10517969; doi:10.1038/s42003-023-05367-z)
Supplement: Supplementary file 3 — Supplementary Data 1 and 2 [file 42003_2023_5367_MOESM3_ESM.zip › Supplementary data 2_ESM.xlsx]

## Sheet: Figure 1
	Figure 1 h	DCX+ cells / mm2			Figure 1 j	DCX / Vinculin (%) (WB)					Figure 1 j	DCX relative fold expression (qPCR)					Figure 1 l	DCX+ CR+ PSA-NCAM+ cells / mm2
		24h PFA	2m Formalin		0h	104.612	101.047	93.387	100.954		0h	1.23939	1.04398	0.969533	0.797145			24h PFA	2m Formalin
	0h	9679.8	0		6h	68.897	81.87	92.154	88.318		6h	1.22307	0.945358	1.90484	0.96401		0h	8783.37	0
		11973.5	0		24h	3.312	5.539	3.473	1.843		24h	0.222159	0.567374	0.466332	0.623024			11705.6	0
		9333.68	0		Kidney	0.104												9171	0
		11159.1	0															10677.6	0
		10576.9	0															10407.1	0
		12171.2	0															11875.7	0
		9610.59	0															9500.58	0
		11470.7	0															11091	0
	6h	7493.35	0														6h	6435.05	0
		12367.1	0															10988.4	0
		5555.82	0															5346	0
		5124.23	0															4674.03	0
		4564.84	0															4564.84	0
		5520.28	0															5129.62	0
		8187.96	0															8093.2	0
		3943.65	0															3758.78	0
	24h	1033.75	0														24h	939.985	0
		987.71	0															903.954	0
		1493.33	0															1395.7	0
		5707.39	0															4870.36	0
		1469.08	0															1367.45	0
		1361.34	0															1201.92	0
		3877.35	0															3877.35	0
		1286.53	0															1020.1	0

## Sheet: Figure 2
	Figure 2 g	Sox2+ S100β- cells / mm3			Figure 2 h	Vimentin+ S100β- cells / mm3			Figure 2 i	Vimentin+ Sox2+ cells / mm3			Figure 2 j	Vimentin+ Sox2+ S100β- cells / mm3
		24h PFA	2m Formalin			24h PFA	2m Formalin			24h PFA	2m Formalin			24h PFA	2m Formalin
	0h	106157	84443.5		0h	80770.7	64505		0h	90374	78809.8		0h	80770.7	62244.9
		173431	61389.8			119836	48943.6			122854	51253.6			119836	48943.6
		146709	107558			109549	78642.4			118304	85714.4			108104	75998.5
		167970	97401.5			113171	66284.6			124459	65912.9			111799	61725.9
		159936	110168			134764	93841.2			152615	102057			124459	88907.5
		140763	83107.7			105799	72305.4			101115	80829.9			98640.2	68803.1
		129271	95764.6			114106	82056.7			128337	91506.4			107902	78066.6
		168429	119805			146977	111112			169944	129934			141885	104099
	6h	69027.6	83045.4		6h	59626.5	67768.1		6h	72012.9	86490.2		6h	59626.5	66231.2
		105786	51141.3			84385.6	43602.8			92669.7	65964.3			82596.7	41896.9
		124871	67294.6			85722.7	51439.4			91270.7	56731.5			85722.7	45768
		90795.4	59293			59098.9	51574.3			60356	63182.7			59098.9	48995.6
		146191	69202.3			105687	59594.6			107032	58225.2			100174	49339.6
		123612	91530.1			81892	87161.3			88744.9	86612.1			79085.4	79604.2
		144648	85590.6			100832	76749.5			113679	78700.1			96583.9	68515.6
		117684	80247.3			84324	75023.1			97022.5	75456.3			82735.2	67608.3
	24h	17825.8	23105.9		24h	12477	17778.9		24h	12477	17825.7		24h	12477	15175.1
		22102.2	14122.5			11042.3	14121.1			12157.6	8383.37			11042.3	8383.37
		15097.8	16242.9			12977.2	12999.2			12977.2	12952			12977.2	11902.3
		35501.7	20255.2			15928.8	12796			15928.8	15123.5			15928.8	12796
		38157.3	14212.3			23605.7	2213.58			20082.1	2213.58			20082.1	2213.58
		37780	6945.25			16404.7	4716.03			16404.7	4716.03			16404.7	4716.03
		22456.7	28862.2			7928.23	16760.1			7928.23	16760.1			7928.23	16760.1
		63789.7	11790.4			44454.2	8597.62			45838.5	8597.62			44454.2	8597.62

## Sheet: Figure 3
	Figure 3 m	Volume of the dentate gyrus (mm3)			Figure 3 n	Total number of DGCs			Figure 3 o	Nuclear area of DGCs (µm2)			Figure 3 p	CB+ cells (%)
		24h PFA	2m Formalin			24h PFA	2m Formalin			24h PFA	2m Formalin			24h PFA	2m Formalin
	0h	0.634	0.724		0h	1766739	1503759		0h	72.0463	78.9209		0h	88	8
		0.638	0.59			1619704	1495950			66.6329	75.2574			95.8333	10
		0.559	0.68			1672344	1592426			69.0515	75.3661			94	0
		0.586	0.551			1547249	1467643			61.5324	75.4961			95.9936	2
		0.486	0.511			1383802	1088486			67.4871	67.0245			98	2
		0.56	0.503			1405628	1208580			67.16	72.9873			96	2
		0.522	0.529			1241189	1333044			66.1157	70.4403			88	0
		0.492	0.662			1220036	1717272			63.5034	73.6151			94	0
	6h	0.477	0.522		6h	1407057	1690502		6h	49.9358	54.7244		6h	94	0
		0.501	0.519			1302057	1485893			46.4752	51.7134			100	6
		0.401	0.395			1316608	969471			45.9034	49.0684			98	0
		0.634	0.588			1996320	1693928			51.2365	51.3414			96	2
		0.505	0.541			1193324	1446211			49.2069	49.462			90	4
		0.615	0.597			1758531	1367950			45.9714	52.3927			100	0
		0.517	0.661			1592622	1621156			52.1466	50.5946			98	4
		0.577	0.574			1423123	1368425			50.0618	45.0263			100	6
	24h	0.456	0.581		24h	1568323	2039025		24h	30.4118	35.8692		24h	96	4
		0.429	0.589			1334309	1862763			32.5613	34.0293			96	4
		0.51	0.681			1502638	1644764			32.4516	32.5122			92	34
		0.498	0.532			1926075	1354932			31.1916	33.884			94	2
		0.413	0.654			1493499	1698596			30.7493	32.6737			98	16
		0.412	0.532			1080773	1301575			29.7914	33.879			96	0
		0.498	0.534			2062375	1642204			31.5798	37.5889			92	10
		0.62	0.714			1790662	1510478			28.9408	33.2309			98	2

## Sheet: Figure 4
	Figure 4 m	Iba1+ cells / mm3			Figure 4 n	S100β+ cells / mm3			Figure 4 0	S100β+ Sox2- Vimentin- cells / mm3
		24h PFA	2m Formalin			24h PFA	2m Formalin			24h PFA	2m Formalin
	0h	17668	13488.6		0h	34390.4	41532.6		0h	2570.08	1130.07
		18088.6	13098.5			35923.7	16912.7			0	0
		20680.7	13295.1			35217.2	36956.5			2547.38	1393.84
		20437.4	12855.6			54310.2	19456.8			2495.43	1079.43
		20465.4	8585.59			65122.1	43339.8			0	2438.04
		22388.4	11857.7			42592.3	43881.6			1270.48	2630.71
		14634.3	13053.7			38713.5	37043.6			0	1219.31
		18900.4	9317.38			63972.1	54518.4			1234.34	5399.23
	6h	22435.9	11576.3		6h	41237.8	39591.2		6h	2466.2	5383.44
		24146.5	14795.2			53297.2	48222.5			4744.77	8056.05
		19769.5	10101.7			34226.2	37762.6			5565.29	5724.11
		12486	7940.53			25062	45001.7			1257.07	3599.12
		28374.2	8477.73			47342.9	26142.5			8363.55	2331.22
		20337.8	9733.18			40329.6	24037.6			5567.56	3472
		15376.9	5475.69			47603.7	26215.3			1502.92	2436.35
		19044	12563.7			40712.8	32216.6			1560.63	1182.27
	24h	12940.3	10518.1		24h	46171.6	52242.4		24h	44267.3	44346.1
		14823.7	4709.99			54700.9	35836			52080.6	34607.8
		16687.6	7106.81			44128.5	21574.2			42571.8	18122.2
		18133.2	9951.98			60114.5	46781.8			58608.4	39006.2
		17319.6	10116.8			64776.2	37637.8			62710.2	30091.1
		15824.7	6246.44			55101	10522			51625.8	10522
		15405.5	2607.98			56192.3	36398.8			54735.7	30167.1
		14620.6	9496.34			52384.5	45991.2			47193.6	29621.8

## Sheet: Supplementary Figure 1
	Supplementary Figure 1 g	CR+ cells / mm2			Supplementary Figure 1 h	PSA-NCAM+ cells / mm2			Supplementary Figure 1 i	CR+ PSA-NCAM+ cells / mm2			Supplementary Figure 1 j	DCX+ CR+ cells / mm2			Supplementary Figure 1 k	PSA-NCAM+ DCX+ cells / mm2			Supplementary Figure 1 l	DCX+ CR+ PSA-NCAM+ cells / PSA-NCAM+ cells (%)			Supplementary Figure 1 m	DCX+ CR+ PSA-NCAM+ cells / DCX+ cells (%)			Supplementary Figure 1 n	DCX+ CR+ PSA-NCAM+ cells / CR+ cells (%)
		24h PFA	2m Formalin			24h PFA	2m Formalin			24h PFA	2m Formalin			24h PFA	2m Formalin			24h PFA	2m Formalin			24h PFA	2m Formalin			24h PFA	2m Formalin			24h PFA	2m Formalin
	0h	9233.5	7190.1		0h	9589.88	9268.43		0h	8783.37	7094.53		0h	8873.3	0		0h	9502.23	0		0h	92.2577	0		0h	91.6936	0		0h	96.8028	0
		12249.4	5857.32			12066.5	5223.55			11798.5	4668.95			11705.6	0			11973.5	0			97.6254	0			98.35	0			95.3197	0
		9531.93	7965.36			9333.68	7095.03			9171	6251.02			9171	0			9333.68	0			97.7957	0			97.7957	0			96.3238	0
		11069.2	3479.74			11159.1	6351.97			10778.7	2544.51			10677.6	0			11058	0			94.3122	0			94.3122	0			95.6194	0
		10489.1	5832.73			10576.9	5547.25			10407.1	5068.39			10407.1	0			10576.9	0			99.0196	0			99.0196	0			99.2754	0
		11875.7	6580.07			12171.2	5248.69			11875.7	5248.69			11875.7	0			12171.2	0			96.6783	0			96.6783	0			100	0
		9883.57	4621.19			9610.59	5113.15			9500.58	3664.28			9500.58	0			9610.59	0			98.8889	0			98.8889	0			95.6001	0
		11180.5	7292			11470.7	7869.96			11091	6813.78			11091	0			11470.7	0			96.4103	0			96.4103	0			98.9583	0
	6h	9103.17	7669.91		6h	8611.52	10618.3		6h	8144.48	7289.27		6h	6628.23	0		6h	6902.1	0		6h	73.5094	0		6h	86.6071	0		6h	70.7766	0
		12231.8	5645.13			12340.2	7084.75			11864.7	5454.77			11173.8	0			11463.9	0			91.1387	0			86.8332	0			90.9284	0
		10066.4	8299.47			9012.57	11330.3			9012.57	7548.04			5465.17	0			5346	0			56.7739	0			97.5275	0			52.4197	0
		9327.49	7045.52			7871.22	9717.09			7689.16	6576.11			4942.17	0			4856.09	0			56.5046	0			91.2202	0			49.9183	0
		7416.62	3220.29			7173.58	6355.38			6989.82	2746.39			4564.84	0			4564.84	0			63.4755	0			100	0			61.048	0
		9902.04	4079.55			9735.95	6224.7			9160.12	3796.12			5228.36	0			5327.09	0			50.6289	0			90.1515	0			52.4351	0
		13607.2	4281.57			13150.9	6647.82			13056.1	3900.17			8093.2	0			8187.96	0			57.2853	0			98.1481	0			55.0622	0
		8117.94	8270.34			7120.82	10602.5			7120.82	7991.65			3943.65	0			3758.78	0			54.5892	0			94.4444	0			46.603	0
	24h	9255.98	3710.95		24h	9028.69	4757.68		24h	8501.21	3139.4		24h	1033.75	0		24h	939.985	0		24h	11.2269	0		24h	91.6667	0		24h	11.2512	0
		7992.41	5256.24			7333.11	8951.02			6836.85	4602.36			903.954	0			903.954	0			12.0726	0			91.6667	0			11.0279	0
		10391.5	3676.84			10921	7304.84			9661.52	3393.19			1395.7	0			1493.33	0			16.871	0			90	0			17.0169	0
		10073.7	7078.59			9333.11	8706.62			9049.31	6309.87			5428.75	0			4964.96	0			56.7262	0			86.69	0			49.5718	0
		9611.29	4466.05			9691.64	5513.82			9218.37	4275.23			1367.45	0			1367.45	0			16.9048	0			96.6667	0			17.1069	0
		8551.66	4960.51			8292.05	7396.49			8129.87	4770.16			1201.92	0			1201.92	0			12.9887	0			86.6667	0			12.5632	0
		11486.6	5430.83			11271	7238.79			10471	5146.7			3877.35	0			3877.35	0			35.1995	0			100	0			35.3845	0
		5616.97	11280.3			7450.57	12608			5429.53	10332.5			1113.82	0			1114.58	0			14.0387	0			69.4444	0			19.8776	0

## Sheet: Supplementary Figure 6
	Supplementary Figure 6 m	Ki67+ cells / mm3
		24h PFA	2m Formalin
	0h	16622.8	17188.9
		14476.2	15119.4
		23563.1	21487.6
		22955.6	17579
		24781.2	21186.6
		14416.9	21992.1
		11850.4	20648.1
		29055.1	13831.6
	6h	15199.1	20375.6
		26636.4	17422.9
		27803	19061.9
		12777.3	9272.26
		18334.6	10049.9
		31861.2	13114.4
		20633	9203.93
		10869.1	11376.6
	24h	10809.9	19881
		35185.9	14438.5
		15971.6	21108
		20208.5	14095.3
		21682.7	13363.4
		8674.96	7787.96
		30287.8	9239.45
		31839.8	25848.2

## Sheet: Supplementary Figure 8
	Supplementary Figure 8 c
	DCX+ cells / mm2
	Perfusion	CO2
	9592.16	8027.82
	11973.5	9485.79
	9333.68	11492.5
	11159.1	9572.78
	10576.9	9908.12
	12171.2	10647.4
	9610.59	9380.54
	11470.7	11168
